# Supplementary material for: Vitamin D and Child Neurodevelopment—A Post Hoc Analysis
Source: Nutrients. 2023 Oct 3;15(19):4250. doi: 10.3390/nu15194250 (PMC10574578; doi:10.3390/nu15194250)
Supplement: Supplementary file 1 [file nutrients-15-04250-s001.zip]

Archive with 1 entries (1 files):
- nutrients-2587278-supplementary.pdf
